# Supplementary material for: Qualitative analysis as a tool for reducing investment risks in post-mining areas located in urban structures
Source: PLoS One. 2024 May 30;19(5):e0302058. doi: 10.1371/journal.pone.0302058 (PMC11139283; doi:10.1371/journal.pone.0302058)
Supplement: S1 File — (XLSX) [file pone.0302058.s001.xlsx]

## Sheet: Sheet1
ID	Godzina rozpoczęcia	Godzina ukończenia	Adres e-mail	Podaj przedział wiekowy w którym się znajdujesz.	Podaj wykształcenie	Z kim najczęściej bywasz w GEOsferze?	Jak często bywasz w GEOsferze	tablice edukacyjne przy ścieżkach	ścieżkę edukacyjną "Dzieje Ziem" z globusami	plac zabaw	ogród sensoryczny	staw	wrzosowisko	grilowisko	kładka nad GEOsferą	tężnia	punkty gastronomiczne	parking	Jaki dystans dzieli miejsce Twojego stałego pobytu od GEOsfery
1	2021-06-27 11:54:04	2021-06-27 11:59:09	anonymous	30 -39	wyższe	z dziećmi;	więcej niż raz w tygodniu	przy każdej wizycie	często	przy każdej wizycie	przy każdej wizycie	przy każdej wizycie	przy każdej wizycie	rzadko	rzadko	przy każdej wizycie	wcale	przy każdej wizycie	mniej niż 10 km
2	2021-06-27 11:54:12	2021-06-27 11:59:35	anonymous	40-59	wyższe	z dziećmi;sam/a;	więcej niż raz w tygodniu	przy każdej wizycie	często	przy każdej wizycie	przy każdej wizycie	przy każdej wizycie	często	wcale	rzadko	przy każdej wizycie	wcale	przy każdej wizycie	mniej niż 10 km
3	2021-06-27 11:56:16	2021-06-27 12:00:53	anonymous	30 -39	wyższe	z dziećmi;	więcej niż raz w miesiącu	rzadko	rzadko	przy każdej wizycie	przy każdej wizycie	przy każdej wizycie	często	rzadko	często	często	rzadko	przy każdej wizycie	mniej niż 10 km
4	2021-06-27 11:55:06	2021-06-27 12:02:37	anonymous	18-30	wyższe	sam/a;	więcej niż raz w tygodniu	często	przy każdej wizycie	rzadko	przy każdej wizycie	przy każdej wizycie	przy każdej wizycie	rzadko	często	przy każdej wizycie	rzadko	przy każdej wizycie	11-20 km
5	2021-06-27 12:02:45	2021-06-27 12:08:01	anonymous	30 -39	wyższe	z dziećmi;	sporadycznie	często	często	często	często	często	często	rzadko	często	często	często	często	mniej niż 10 km
6	2021-06-27 12:05:36	2021-06-27 12:10:14	anonymous	30 -39	wyższe	z dziećmi;	więcej niż raz w miesiącu	często	często	przy każdej wizycie	często	przy każdej wizycie	często	rzadko	rzadko	często	wcale	przy każdej wizycie	mniej niż 10 km
7	2021-06-27 12:09:38	2021-06-27 12:13:40	anonymous	18-30	wyższe	we dwoje;	raz na kwartał	często	rzadko	rzadko	przy każdej wizycie	często	rzadko	wcale	rzadko	rzadko	często	wcale	11-20 km
8	2021-06-27 12:09:33	2021-06-27 12:13:52	anonymous	40-59	średnie	sam/a;	raz na kwartał	często	często	rzadko	rzadko	rzadko	rzadko	rzadko	rzadko	często	rzadko	wcale	mniej niż 10 km
9	2021-06-27 12:12:28	2021-06-27 12:15:38	anonymous	18-30	wyższe	we dwoje;	raz na kwartał	często	często	rzadko	często	rzadko	często	wcale	przy każdej wizycie	często	wcale	wcale	mniej niż 10 km
10	2021-06-27 12:09:28	2021-06-27 12:15:51	anonymous	40-59	średnie	z dziećmi;	więcej niż raz w miesiącu	przy każdej wizycie	często	przy każdej wizycie	często	przy każdej wizycie	często	rzadko	przy każdej wizycie	często	często	rzadko	mniej niż 10 km
11	2021-06-27 12:15:47	2021-06-27 12:18:03	anonymous	40-59	zawodowe	z dziećmi;	raz na kwartał	rzadko	przy każdej wizycie	rzadko	przy każdej wizycie	wcale	przy każdej wizycie	często	często	przy każdej wizycie	często	rzadko	21-30 km
12	2021-06-27 12:14:23	2021-06-27 12:18:16	anonymous	40-59	wyższe	z przyjaciółmi;	więcej niż raz w miesiącu	przy każdej wizycie	przy każdej wizycie	wcale	często	często	często	rzadko	rzadko	przy każdej wizycie	wcale	przy każdej wizycie	mniej niż 10 km
13	2021-06-27 12:15:04	2021-06-27 12:18:21	anonymous	30 -39	wyższe	z dziećmi;	sporadycznie	rzadko	wcale	przy każdej wizycie	rzadko	rzadko	rzadko	rzadko	przy każdej wizycie	rzadko	rzadko	przy każdej wizycie	mniej niż 10 km
14	2021-06-27 12:18:29	2021-06-27 12:20:00	anonymous	30 -39	zawodowe	sam/a;ze zorganizowaną grupą;	więcej niż raz w miesiącu	często	rzadko	rzadko	rzadko	rzadko	rzadko	rzadko	często	przy każdej wizycie	przy każdej wizycie	przy każdej wizycie	31 -40 km
15	2021-06-27 12:16:51	2021-06-27 12:20:10	anonymous	18-30	wyższe	z przyjaciółmi;	sporadycznie	rzadko	często	wcale	rzadko	rzadko	rzadko	rzadko	rzadko	przy każdej wizycie	często	przy każdej wizycie	11-20 km
16	2021-06-27 12:15:27	2021-06-27 12:20:22	anonymous	40-59	wyższe	z przyjaciółmi;z dziećmi;sam/a;	więcej niż raz w tygodniu	rzadko	przy każdej wizycie	często	często	często	rzadko	rzadko	rzadko	często	rzadko	przy każdej wizycie	mniej niż 10 km
17	2021-06-27 12:15:46	2021-06-27 12:20:28	anonymous	30 -39	średnie	z dziećmi;	raz na kwartał	rzadko	wcale	często	rzadko	często	wcale	rzadko	wcale	często	często	przy każdej wizycie	mniej niż 10 km
18	2021-06-27 12:20:04	2021-06-27 12:21:29	anonymous	40-59	zawodowe	sam/a;we dwoje;	więcej niż raz w tygodniu	często	rzadko	często	często	przy każdej wizycie	rzadko	rzadko	wcale	rzadko	często	często	mniej niż 10 km
19	2021-06-27 12:15:07	2021-06-27 12:21:49	anonymous	40-59	zawodowe	z dziećmi;	sporadycznie	często	rzadko	przy każdej wizycie	przy każdej wizycie	przy każdej wizycie	często	często	przy każdej wizycie	często	często	często	mniej niż 10 km
20	2021-06-27 12:16:03	2021-06-27 12:21:50	anonymous	30 -39	średnie	z dziećmi;	sporadycznie	często	przy każdej wizycie	przy każdej wizycie	przy każdej wizycie	przy każdej wizycie	przy każdej wizycie	wcale	wcale	rzadko	często	przy każdej wizycie	mniej niż 10 km
21	2021-06-27 12:16:38	2021-06-27 12:22:00	anonymous	30 -39	wyższe	ze zorganizowaną grupą;	raz na kwartał	przy każdej wizycie	rzadko	przy każdej wizycie	przy każdej wizycie	przy każdej wizycie	często	przy każdej wizycie	przy każdej wizycie	przy każdej wizycie	rzadko	przy każdej wizycie	mniej niż 10 km
22	2021-06-27 12:19:07	2021-06-27 12:22:40	anonymous	40-59	wyższe	z dziećmi;	sporadycznie	często	przy każdej wizycie	przy każdej wizycie	wcale	przy każdej wizycie	często	wcale	rzadko	rzadko	wcale	często	mniej niż 10 km
23	2021-06-27 12:21:33	2021-06-27 12:22:45	anonymous	30 -39	zawodowe	sam/a;ze zorganizowaną grupą;	raz na kwartał	rzadko	często	często	przy każdej wizycie	często	rzadko	przy każdej wizycie	często	rzadko	często	wcale	31 -40 km
24	2021-06-27 12:22:47	2021-06-27 12:23:58	anonymous	18-30	średnie	we dwoje;z dziećmi;z przyjaciółmi;	więcej niż raz w miesiącu	często	rzadko	często	rzadko	często	rzadko	rzadko	często	często	często	wcale	powyżej 40 km
25	2021-06-27 12:24:01	2021-06-27 12:25:56	anonymous	60-79	zawodowe	sam/a;	więcej niż raz w tygodniu	często	przy każdej wizycie	przy każdej wizycie	przy każdej wizycie	przy każdej wizycie	przy każdej wizycie	wcale	wcale	przy każdej wizycie	wcale	wcale	mniej niż 10 km
26	2021-06-27 12:25:59	2021-06-27 12:26:53	anonymous	70+	wyższe	we dwoje;z dziećmi;	więcej niż raz w miesiącu	wcale	rzadko	rzadko	często	rzadko	często	często	rzadko	często	wcale	często	11-20 km
27	2021-06-27 12:23:09	2021-06-27 12:28:11	anonymous	40-59	wyższe	z przyjaciółmi;	raz na kwartał	przy każdej wizycie	często	rzadko	przy każdej wizycie	przy każdej wizycie	przy każdej wizycie	często	przy każdej wizycie	przy każdej wizycie	często	przy każdej wizycie	powyżej 40 km
28	2021-06-27 12:26:22	2021-06-27 12:31:02	anonymous	30 -39	średnie	z dziećmi;	więcej niż raz w miesiącu	wcale	wcale	przy każdej wizycie	wcale	często	wcale	wcale	wcale	przy każdej wizycie	przy każdej wizycie	wcale	mniej niż 10 km
29	2021-06-27 12:27:32	2021-06-27 12:32:43	anonymous	30 -39	średnie	z dziećmi;	raz na kwartał	rzadko	wcale	rzadko	rzadko	rzadko	rzadko	wcale	rzadko	rzadko	rzadko	często	mniej niż 10 km
30	2021-06-27 12:20:20	2021-06-27 12:39:12	anonymous	30 -39	wyższe	z dziećmi;	sporadycznie	rzadko	rzadko	często	rzadko	rzadko	rzadko	często	rzadko	rzadko	rzadko	często	11-20 km
31	2021-06-27 12:37:20	2021-06-27 12:42:08	anonymous	30 -39	średnie	z dziećmi do 12 roku życia;	raz na kwartał	rzadko	rzadko	często	wcale	rzadko	często	wcale	rzadko	przy każdej wizycie	przy każdej wizycie	przy każdej wizycie	mniej niż 10 km
32	2021-06-27 12:37:39	2021-06-27 12:43:20	anonymous	40-59	średnie	z przyjaciółmi/rodziną;	sporadycznie	rzadko	rzadko	często	często	często	rzadko	rzadko	rzadko	często	rzadko	często	mniej niż 10 km
33	2021-06-27 12:40:15	2021-06-27 12:43:53	anonymous	30 -39	wyższe	z przyjaciółmi/rodziną;	sporadycznie	rzadko	przy każdej wizycie	przy każdej wizycie	rzadko	przy każdej wizycie	rzadko	wcale	wcale	wcale	rzadko	przy każdej wizycie	mniej niż 10 km
34	2021-06-27 12:40:45	2021-06-27 12:45:43	anonymous	30 -39	wyższe	z przyjaciółmi/rodziną;z dziećmi do 12 roku życia;	raz na kwartał	często	wcale	często	rzadko	często	wcale	rzadko	często	rzadko	często	przy każdej wizycie	11-20 km
35	2021-06-27 12:18:06	2021-06-27 12:51:09	anonymous	60-79	średnie	we dwoje;sam/a;	więcej niż raz w miesiącu	wcale	często	rzadko	często	często	rzadko	rzadko	często	często	rzadko	rzadko	31 -40 km
36	2021-06-27 12:51:13	2021-06-27 12:53:06	anonymous	18-30	średnie	we dwoje;	więcej niż raz w miesiącu	często	przy każdej wizycie	często	rzadko	często	przy każdej wizycie	często	rzadko	często	przy każdej wizycie	rzadko	mniej niż 10 km
37	2021-06-27 12:48:35	2021-06-27 12:53:56	anonymous	40-59	wyższe	z dziećmi do 12 roku życia;	więcej niż raz w miesiącu	rzadko	rzadko	często	rzadko	przy każdej wizycie	rzadko	rzadko	rzadko	rzadko	rzadko	przy każdej wizycie	mniej niż 10 km
38	2021-06-27 12:51:14	2021-06-27 12:54:38	anonymous	30 -39	wyższe	z dziećmi do 12 roku życia;	sporadycznie	często	przy każdej wizycie	przy każdej wizycie	przy każdej wizycie	przy każdej wizycie	często	często	często	przy każdej wizycie	często	przy każdej wizycie	31 -40 km
39	2021-06-27 12:49:28	2021-06-27 12:55:02	anonymous	30 -39	wyższe	z dziećmi do 12 roku życia;z przyjaciółmi/rodziną;	raz na kwartał	przy każdej wizycie	przy każdej wizycie	przy każdej wizycie	przy każdej wizycie	przy każdej wizycie	często	rzadko	rzadko	przy każdej wizycie	przy każdej wizycie	przy każdej wizycie	21-30 km
40	2021-06-27 12:53:12	2021-06-27 12:55:22	anonymous	18-30	zawodowe	z przyjaciółmi;	więcej niż raz w miesiącu	wcale	rzadko	przy każdej wizycie	rzadko	często	rzadko	rzadko	przy każdej wizycie	często	rzadko	wcale	mniej niż 10 km
41	2021-06-27 12:52:45	2021-06-27 12:55:59	anonymous	18-30	średnie	z przyjaciółmi/rodziną;	więcej niż raz w miesiącu	rzadko	często	często	przy każdej wizycie	przy każdej wizycie	często	rzadko	często	przy każdej wizycie	często	przy każdej wizycie	mniej niż 10 km
42	2021-06-27 12:55:27	2021-06-27 12:58:30	anonymous	70+	zawodowe	we dwoje;z dziećmi;	więcej niż raz w miesiącu	często	często	przy każdej wizycie	często	przy każdej wizycie	często	wcale	rzadko	przy każdej wizycie	rzadko	często	11-20 km
43	2021-06-27 12:55:17	2021-06-27 12:58:42	anonymous	18-30	wyższe	ze zorganizowaną grupą;	sporadycznie	przy każdej wizycie	przy każdej wizycie	przy każdej wizycie	przy każdej wizycie	przy każdej wizycie	przy każdej wizycie	przy każdej wizycie	przy każdej wizycie	przy każdej wizycie	wcale	przy każdej wizycie	21-30 km
44	2021-06-27 12:58:31	2021-06-27 13:01:20	anonymous	30 -39	wyższe	ze zorganizowaną grupą;	sporadycznie	często	często	często	często	często	wcale	rzadko	często	często	rzadko	przy każdej wizycie	31 -40 km
45	2021-06-27 13:01:21	2021-06-27 13:03:59	anonymous	18-30	wyższe	we dwoje;z przyjaciółmi;z dziećmi;	raz na kwartał	przy każdej wizycie	przy każdej wizycie	przy każdej wizycie	przy każdej wizycie	przy każdej wizycie	przy każdej wizycie	rzadko	przy każdej wizycie	przy każdej wizycie	często	przy każdej wizycie	11-20 km
46	2021-06-27 13:01:11	2021-06-27 13:04:44	anonymous	30 -39	wyższe	we dwoje;	więcej niż raz w miesiącu	często	rzadko	wcale	wcale	przy każdej wizycie	często	wcale	przy każdej wizycie	przy każdej wizycie	często	wcale	mniej niż 10 km
47	2021-06-27 13:04:01	2021-06-27 13:05:48	anonymous	18-30	średnie	z przyjaciółmi;we dwoje;	sporadycznie	przy każdej wizycie	często	przy każdej wizycie	często	często	często	przy każdej wizycie	rzadko	często	często	przy każdej wizycie	21-30 km
48	2021-06-27 12:59:47	2021-06-27 13:07:03	anonymous	40-59	wyższe	z dziećmi do 12 roku życia;	sporadycznie	często	często	często	rzadko	często	często	rzadko	rzadko	rzadko	wcale	przy każdej wizycie	mniej niż 10 km
49	2021-06-27 13:08:32	2021-06-27 13:11:09	anonymous	18-30	wyższe	we dwoje;	sporadycznie	często	często	wcale	często	często	często	wcale	często	rzadko	rzadko	przy każdej wizycie	powyżej 40 km
50	2021-06-27 13:07:58	2021-06-27 13:11:27	anonymous	30 -39	średnie	z dziećmi do 12 roku życia;	raz na kwartał	często	często	przy każdej wizycie	przy każdej wizycie	często	rzadko	wcale	rzadko	przy każdej wizycie	często	przy każdej wizycie	mniej niż 10 km
51	2021-06-27 13:09:45	2021-06-27 13:16:18	anonymous	30 -39	wyższe	z przyjaciółmi/rodziną;	sporadycznie	rzadko	przy każdej wizycie	przy każdej wizycie	rzadko	przy każdej wizycie	przy każdej wizycie	rzadko	często	przy każdej wizycie	rzadko	przy każdej wizycie	mniej niż 10 km
52	2021-06-27 13:16:25	2021-06-27 13:21:27	anonymous	40-59	zawodowe	z dziećmi do 12 roku życia;	więcej niż raz w miesiącu	często	często	przy każdej wizycie	często	często	często	rzadko	często	przy każdej wizycie	rzadko	przy każdej wizycie	mniej niż 10 km
53	2021-06-27 13:17:51	2021-06-27 13:22:35	anonymous	40-59	średnie	sam/a;	sporadycznie	przy każdej wizycie	przy każdej wizycie	wcale	przy każdej wizycie	przy każdej wizycie	przy każdej wizycie	wcale	przy każdej wizycie	przy każdej wizycie	wcale	wcale	mniej niż 10 km
54	2021-06-27 13:28:56	2021-06-27 13:33:38	anonymous	30 -39	wyższe	z dziećmi do 12 roku życia;	więcej niż raz w miesiącu	rzadko	często	przy każdej wizycie	często	przy każdej wizycie	rzadko	wcale	często	przy każdej wizycie	rzadko	przy każdej wizycie	mniej niż 10 km
55	2021-06-27 13:43:01	2021-06-27 13:46:54	anonymous	40-59	wyższe	z przyjaciółmi/rodziną;	sporadycznie	rzadko	często	wcale	rzadko	rzadko	rzadko	rzadko	rzadko	często	rzadko	rzadko	21-30 km
56	2021-06-27 14:13:56	2021-06-27 14:18:20	anonymous	30 -39	wyższe	z dziećmi do 12 roku życia;	więcej niż raz w miesiącu	wcale	wcale	często	rzadko	rzadko	rzadko	wcale	rzadko	rzadko	rzadko	przy każdej wizycie	mniej niż 10 km
57	2021-06-27 14:21:58	2021-06-27 14:25:49	anonymous	30 -39	wyższe	z przyjaciółmi/rodziną;	sporadycznie	przy każdej wizycie	często	przy każdej wizycie	przy każdej wizycie	przy każdej wizycie	rzadko	rzadko	rzadko	często	rzadko	często	mniej niż 10 km
58	2021-06-27 14:22:10	2021-06-27 14:26:39	anonymous	40-59	wyższe	we dwoje;	więcej niż raz w miesiącu	wcale	wcale	rzadko	wcale	rzadko	rzadko	wcale	często	rzadko	wcale	często	mniej niż 10 km
59	2021-06-27 14:26:04	2021-06-27 14:30:31	anonymous	40-59	wyższe	z dziećmi do 12 roku życia;	raz na kwartał	często	często	często	często	rzadko	często	rzadko	przy każdej wizycie	przy każdej wizycie	rzadko	przy każdej wizycie	11-20 km
60	2021-06-27 14:44:26	2021-06-27 14:47:17	anonymous	18-30	wyższe	z dziećmi do 12 roku życia;	więcej niż raz w tygodniu	często	często	przy każdej wizycie	przy każdej wizycie	przy każdej wizycie	przy każdej wizycie	wcale	rzadko	przy każdej wizycie	rzadko	rzadko	mniej niż 10 km
61	2021-06-27 15:20:56	2021-06-27 15:24:02	anonymous	30 -39	wyższe	ze zorganizowaną grupą;	sporadycznie	przy każdej wizycie	rzadko	wcale	przy każdej wizycie	przy każdej wizycie	przy każdej wizycie	wcale	przy każdej wizycie	często	rzadko	przy każdej wizycie	11-20 km
62	2021-06-27 16:08:15	2021-06-27 16:13:11	anonymous	18-30	wyższe	z przyjaciółmi/rodziną;	raz na kwartał	często	przy każdej wizycie	często	przy każdej wizycie	przy każdej wizycie	przy każdej wizycie	przy każdej wizycie	często	przy każdej wizycie	często	często	mniej niż 10 km
63	2021-06-27 16:16:50	2021-06-27 16:26:06	anonymous	30 -39	wyższe	z dziećmi do 12 roku życia;	sporadycznie	często	przy każdej wizycie	przy każdej wizycie	przy każdej wizycie	przy każdej wizycie	rzadko	wcale	rzadko	przy każdej wizycie	często	przy każdej wizycie	powyżej 40 km
64	2021-06-27 16:38:45	2021-06-27 16:43:36	anonymous	30 -39	wyższe	z dziećmi do 12 roku życia;	raz na kwartał	przy każdej wizycie	przy każdej wizycie	przy każdej wizycie	przy każdej wizycie	przy każdej wizycie	przy każdej wizycie	wcale	wcale	przy każdej wizycie	przy każdej wizycie	przy każdej wizycie	mniej niż 10 km
65	2021-06-27 19:10:33	2021-06-27 19:14:48	anonymous	30 -39	wyższe	z dziećmi do 12 roku życia;	raz na kwartał	rzadko	wcale	przy każdej wizycie	rzadko	często	rzadko	rzadko	rzadko	przy każdej wizycie	rzadko	przy każdej wizycie	mniej niż 10 km
66	2021-06-27 19:32:31	2021-06-27 19:38:54	anonymous	40-59	wyższe	z dziećmi do 12 roku życia;	raz na kwartał	często	często	przy każdej wizycie	przy każdej wizycie	przy każdej wizycie	przy każdej wizycie	rzadko	często	rzadko	wcale	przy każdej wizycie	mniej niż 10 km
67	2021-06-27 19:35:46	2021-06-27 19:40:00	anonymous	30 -39	wyższe	z dziećmi do 12 roku życia;ze zorganizowaną grupą;	więcej niż raz w miesiącu	często	często	przy każdej wizycie	często	często	często	często	często	często	często	często	mniej niż 10 km
68	2021-06-27 19:58:57	2021-06-27 20:06:05	anonymous	30 -39	zawodowe	z przyjaciółmi/rodziną;	sporadycznie	wcale	często	często	wcale	często	często	rzadko	często	przy każdej wizycie	rzadko	wcale	11-20 km
69	2021-06-27 20:22:43	2021-06-27 20:26:42	anonymous	30 -39	średnie	z dziećmi do 12 roku życia;z przyjaciółmi/rodziną;	raz na kwartał	rzadko	często	często	często	przy każdej wizycie	przy każdej wizycie	wcale	przy każdej wizycie	przy każdej wizycie	często	przy każdej wizycie	mniej niż 10 km
70	2021-06-27 22:53:12	2021-06-27 22:55:39	anonymous	40-59	wyższe	z przyjaciółmi/rodziną;z dziećmi do 12 roku życia;ze zorganizowaną grupą;	raz na kwartał	często	przy każdej wizycie	przy każdej wizycie	przy każdej wizycie	przy każdej wizycie	przy każdej wizycie	rzadko	rzadko	przy każdej wizycie	rzadko	przy każdej wizycie	21-30 km
71	2021-06-27 23:03:33	2021-06-27 23:07:47	anonymous	30 -39	wyższe	z przyjaciółmi/rodziną;z dziećmi do 12 roku życia;	raz na kwartał	często	często	przy każdej wizycie	często	często	często	rzadko	często	często	rzadko	przy każdej wizycie	11-20 km
72	2021-06-27 23:04:08	2021-06-27 23:07:55	anonymous	18-30	wyższe	we dwoje;z dziećmi do 12 roku życia;	sporadycznie	często	przy każdej wizycie	przy każdej wizycie	przy każdej wizycie	przy każdej wizycie	przy każdej wizycie	wcale	przy każdej wizycie	przy każdej wizycie	przy każdej wizycie	przy każdej wizycie	11-20 km
73	2021-06-27 23:09:33	2021-06-27 23:15:08	anonymous	40-59	wyższe	z dziećmi do 12 roku życia;z przyjaciółmi/rodziną;	raz na kwartał	często	często	często	przy każdej wizycie	przy każdej wizycie	często	wcale	rzadko	rzadko	wcale	przy każdej wizycie	mniej niż 10 km
74	2021-06-27 23:20:38	2021-06-27 23:24:02	anonymous	60-79	wyższe	sam/a;	raz na kwartał	często	często	wcale	często	często	często	wcale	często	często	wcale	wcale	11-20 km
75	2021-06-28 06:07:25	2021-06-28 06:10:02	anonymous	40-59	średnie	z dziećmi do 12 roku życia;	raz na kwartał	często	często	często	często	często	często	wcale	często	często	często	często	11-20 km
76	2021-06-28 07:00:15	2021-06-28 07:02:47	anonymous	30 -39	wyższe	z przyjaciółmi/rodziną;z dziećmi do 12 roku życia;ze zorganizowaną grupą;	sporadycznie	rzadko	rzadko	przy każdej wizycie	przy każdej wizycie	przy każdej wizycie	przy każdej wizycie	często	przy każdej wizycie	przy każdej wizycie	rzadko	przy każdej wizycie	mniej niż 10 km
77	2021-06-28 06:59:57	2021-06-28 07:03:25	anonymous	18-30	wyższe	we dwoje;	raz na kwartał	często	często	wcale	często	przy każdej wizycie	często	wcale	często	przy każdej wizycie	wcale	często	mniej niż 10 km
78	2021-06-28 07:01:53	2021-06-28 07:07:27	anonymous	30 -39	średnie	z dziećmi do 12 roku życia;	więcej niż raz w tygodniu	rzadko	często	rzadko	często	często	często	wcale	często	przy każdej wizycie	rzadko	wcale	mniej niż 10 km
79	2021-06-28 07:02:37	2021-06-28 07:08:53	anonymous	30 -39	wyższe	z dziećmi do 12 roku życia;	raz na kwartał	rzadko	wcale	przy każdej wizycie	wcale	rzadko	wcale	rzadko	przy każdej wizycie	przy każdej wizycie	przy każdej wizycie	rzadko	mniej niż 10 km
80	2021-06-28 07:07:14	2021-06-28 07:10:47	anonymous	30 -39	średnie	z dziećmi do 12 roku życia;we dwoje;ze zorganizowaną grupą;z przyjaciółmi/rodziną;	więcej niż raz w miesiącu	rzadko	często	przy każdej wizycie	przy każdej wizycie	przy każdej wizycie	przy każdej wizycie	rzadko	wcale	przy każdej wizycie	przy każdej wizycie	przy każdej wizycie	mniej niż 10 km
81	2021-06-28 07:06:11	2021-06-28 07:11:20	anonymous	18-30	średnie	we dwoje;sam/a;	więcej niż raz w miesiącu	rzadko	wcale	wcale	wcale	często	rzadko	wcale	rzadko	często	rzadko	wcale	mniej niż 10 km
82	2021-06-28 07:07:34	2021-06-28 07:11:43	anonymous	30 -39	wyższe	z dziećmi do 12 roku życia;	więcej niż raz w miesiącu	rzadko	rzadko	przy każdej wizycie	często	przy każdej wizycie	rzadko	wcale	przy każdej wizycie	rzadko	wcale	często	mniej niż 10 km
83	2021-06-28 07:07:32	2021-06-28 07:13:33	anonymous	18-30	wyższe	we dwoje;	sporadycznie	często	często	wcale	rzadko	często	często	wcale	często	przy każdej wizycie	rzadko	rzadko	mniej niż 10 km
84	2021-06-28 07:02:20	2021-06-28 07:16:20	anonymous	18-30	średnie	we dwoje;z dziećmi do 12 roku życia;	więcej niż raz w miesiącu	rzadko	często	często	często	często	często	wcale	rzadko	przy każdej wizycie	często	przy każdej wizycie	mniej niż 10 km
85	2021-06-28 07:46:30	2021-06-28 07:49:00	anonymous	30 -39	wyższe	z przyjaciółmi/rodziną;z dziećmi do 12 roku życia;we dwoje;	więcej niż raz w miesiącu	rzadko	wcale	często	często	często	rzadko	wcale	rzadko	przy każdej wizycie	często	przy każdej wizycie	mniej niż 10 km
86	2021-06-28 07:49:57	2021-06-28 07:53:22	anonymous	30 -39	wyższe	z dziećmi do 12 roku życia;	więcej niż raz w miesiącu	rzadko	często	często	rzadko	przy każdej wizycie	rzadko	wcale	często	często	często	wcale	mniej niż 10 km
87	2021-06-28 07:51:03	2021-06-28 07:54:13	anonymous	40-59	średnie	we dwoje;	sporadycznie	rzadko	rzadko	wcale	rzadko	rzadko	rzadko	wcale	często	często	wcale	przy każdej wizycie	11-20 km
88	2021-06-28 08:02:01	2021-06-28 08:08:38	anonymous	18-30	wyższe	z przyjaciółmi/rodziną;we dwoje;	sporadycznie	rzadko	często	wcale	często	często	rzadko	wcale	często	przy każdej wizycie	wcale	przy każdej wizycie	mniej niż 10 km
89	2021-06-28 08:16:06	2021-06-28 08:21:01	anonymous	40-59	wyższe	sam/a;	więcej niż raz w tygodniu	rzadko	rzadko	wcale	wcale	rzadko	rzadko	wcale	przy każdej wizycie	przy każdej wizycie	wcale	rzadko	mniej niż 10 km
90	2021-06-28 08:15:26	2021-06-28 08:22:44	anonymous	40-59	wyższe	we dwoje;z dziećmi do 12 roku życia;	więcej niż raz w tygodniu	rzadko	rzadko	często	często	często	rzadko	wcale	często	przy każdej wizycie	często	przy każdej wizycie	mniej niż 10 km
91	2021-06-28 08:13:56	2021-06-28 08:26:14	anonymous	60-79	wyższe	we dwoje;	więcej niż raz w miesiącu	rzadko	rzadko	rzadko	rzadko	przy każdej wizycie	przy każdej wizycie	wcale	przy każdej wizycie	przy każdej wizycie	rzadko	przy każdej wizycie	mniej niż 10 km
92	2021-06-28 08:24:22	2021-06-28 08:28:32	anonymous	30 -39	średnie	we dwoje;	raz na kwartał	rzadko	rzadko	często	często	często	często	często	często	często	rzadko	przy każdej wizycie	mniej niż 10 km
93	2021-06-28 08:32:21	2021-06-28 08:34:23	anonymous	18-30	średnie	we dwoje;	więcej niż raz w miesiącu	wcale	rzadko	rzadko	rzadko	często	często	wcale	często	często	wcale	często	mniej niż 10 km
94	2021-06-28 08:31:37	2021-06-28 08:35:45	anonymous	18-30	średnie	z przyjaciółmi/rodziną;	więcej niż raz w miesiącu	często	rzadko	wcale	często	często	często	rzadko	przy każdej wizycie	przy każdej wizycie	rzadko	przy każdej wizycie	mniej niż 10 km
95	2021-06-28 08:36:26	2021-06-28 08:41:14	anonymous	30 -39	średnie	z dziećmi do 12 roku życia;	więcej niż raz w miesiącu	rzadko	rzadko	często	często	często	często	rzadko	rzadko	przy każdej wizycie	często	przy każdej wizycie	mniej niż 10 km
96	2021-06-28 08:43:24	2021-06-28 08:49:10	anonymous	40-59	zawodowe	we dwoje;	raz na kwartał	rzadko	rzadko	wcale	rzadko	przy każdej wizycie	rzadko	często	przy każdej wizycie	rzadko	wcale	przy każdej wizycie	mniej niż 10 km
97	2021-06-28 08:47:25	2021-06-28 08:50:54	anonymous	40-59	wyższe	sam/a;	więcej niż raz w miesiącu	rzadko	wcale	wcale	rzadko	często	rzadko	wcale	rzadko	przy każdej wizycie	wcale	przy każdej wizycie	mniej niż 10 km
98	2021-06-28 08:58:00	2021-06-28 09:01:40	anonymous	30 -39	wyższe	z dziećmi do 12 roku życia;	raz na kwartał	często	przy każdej wizycie	przy każdej wizycie	przy każdej wizycie	przy każdej wizycie	często	rzadko	rzadko	przy każdej wizycie	rzadko	przy każdej wizycie	mniej niż 10 km
99	2021-06-28 08:58:26	2021-06-28 09:01:44	anonymous	18-30	wyższe	we dwoje;z dziećmi do 12 roku życia;	raz na kwartał	rzadko	często	rzadko	często	przy każdej wizycie	rzadko	wcale	wcale	często	rzadko	przy każdej wizycie	mniej niż 10 km
100	2021-06-28 09:00:20	2021-06-28 09:08:36	anonymous	18-30	wyższe	z przyjaciółmi/rodziną;	raz na kwartał	rzadko	rzadko	wcale	często	przy każdej wizycie	przy każdej wizycie	rzadko	przy każdej wizycie	przy każdej wizycie	rzadko	przy każdej wizycie	mniej niż 10 km
101	2021-06-28 09:08:17	2021-06-28 09:11:13	anonymous	40-59	średnie	z przyjaciółmi/rodziną;	sporadycznie	wcale	przy każdej wizycie	wcale	przy każdej wizycie	przy każdej wizycie	przy każdej wizycie	rzadko	często	rzadko	wcale	wcale	mniej niż 10 km
102	2021-06-28 09:10:26	2021-06-28 09:14:01	anonymous	18-30	wyższe	we dwoje;	więcej niż raz w tygodniu	rzadko	rzadko	wcale	rzadko	często	często	często	przy każdej wizycie	przy każdej wizycie	często	często	mniej niż 10 km
103	2021-06-28 09:10:31	2021-06-28 09:14:22	anonymous	40-59	wyższe	z przyjaciółmi/rodziną;	raz na kwartał	rzadko	rzadko	wcale	rzadko	rzadko	rzadko	wcale	rzadko	często	wcale	przy każdej wizycie	mniej niż 10 km
104	2021-06-28 09:06:57	2021-06-28 09:15:20	anonymous	30 -39	zawodowe	sam/a;	więcej niż raz w miesiącu	wcale	wcale	wcale	wcale	rzadko	rzadko	wcale	przy każdej wizycie	przy każdej wizycie	wcale	wcale	mniej niż 10 km
105	2021-06-28 09:13:52	2021-06-28 09:21:38	anonymous	18-30	zawodowe	z przyjaciółmi/rodziną;	sporadycznie	wcale	wcale	wcale	wcale	wcale	wcale	rzadko	wcale	rzadko	wcale	rzadko	mniej niż 10 km
106	2021-06-28 09:20:08	2021-06-28 09:25:37	anonymous	30 -39	wyższe	z dziećmi do 12 roku życia;	więcej niż raz w miesiącu	rzadko	rzadko	często	rzadko	często	rzadko	rzadko	wcale	przy każdej wizycie	rzadko	przy każdej wizycie	11-20 km
107	2021-06-28 09:26:42	2021-06-28 09:32:07	anonymous	30 -39	średnie	we dwoje;	więcej niż raz w miesiącu	rzadko	rzadko	wcale	często	przy każdej wizycie	przy każdej wizycie	rzadko	rzadko	przy każdej wizycie	przy każdej wizycie	rzadko	mniej niż 10 km
108	2021-06-28 09:35:09	2021-06-28 09:38:45	anonymous	30 -39	wyższe	z dziećmi do 12 roku życia;	więcej niż raz w miesiącu	przy każdej wizycie	przy każdej wizycie	przy każdej wizycie	przy każdej wizycie	przy każdej wizycie	przy każdej wizycie	wcale	przy każdej wizycie	przy każdej wizycie	wcale	przy każdej wizycie	mniej niż 10 km
109	2021-06-28 09:42:28	2021-06-28 09:45:20	anonymous	40-59	wyższe	z dziećmi do 12 roku życia;z przyjaciółmi/rodziną;	raz na kwartał	często	rzadko	rzadko	często	często	często	wcale	często	często	często	przy każdej wizycie	11-20 km
110	2021-06-28 09:41:33	2021-06-28 09:57:39	anonymous	30 -39	wyższe	z przyjaciółmi/rodziną;	sporadycznie	rzadko	wcale	wcale	rzadko	przy każdej wizycie	rzadko	wcale	wcale	przy każdej wizycie	przy każdej wizycie	przy każdej wizycie	mniej niż 10 km
111	2021-06-28 09:51:54	2021-06-28 09:58:54	anonymous	40-59	średnie	z przyjaciółmi/rodziną;	więcej niż raz w miesiącu	często	często	rzadko	często	często	przy każdej wizycie	wcale	często	przy każdej wizycie	rzadko	przy każdej wizycie	11-20 km
112	2021-06-28 10:01:14	2021-06-28 10:05:42	anonymous	30 -39	wyższe	z przyjaciółmi/rodziną;	raz na kwartał	często	często	wcale	rzadko	przy każdej wizycie	rzadko	rzadko	przy każdej wizycie	przy każdej wizycie	często	rzadko	mniej niż 10 km
113	2021-06-28 10:06:42	2021-06-28 10:11:51	anonymous	30 -39	wyższe	z dziećmi do 12 roku życia;	raz na kwartał	rzadko	często	przy każdej wizycie	przy każdej wizycie	przy każdej wizycie	przy każdej wizycie	rzadko	przy każdej wizycie	przy każdej wizycie	często	przy każdej wizycie	mniej niż 10 km
114	2021-06-28 10:08:31	2021-06-28 10:12:14	anonymous	18-30	wyższe	z dziećmi do 12 roku życia;	więcej niż raz w tygodniu	często	rzadko	przy każdej wizycie	często	często	często	rzadko	rzadko	przy każdej wizycie	często	wcale	mniej niż 10 km
115	2021-06-28 09:42:29	2021-06-28 10:13:54	anonymous	40-59	wyższe	z przyjaciółmi/rodziną;	sporadycznie	przy każdej wizycie	przy każdej wizycie	rzadko	przy każdej wizycie	przy każdej wizycie	rzadko	rzadko	przy każdej wizycie	przy każdej wizycie	przy każdej wizycie	wcale	mniej niż 10 km
116	2021-06-28 09:48:19	2021-06-28 10:14:26	anonymous	40-59	wyższe	z dziećmi do 12 roku życia;	sporadycznie	często	przy każdej wizycie	przy każdej wizycie	rzadko	przy każdej wizycie	przy każdej wizycie	rzadko	rzadko	przy każdej wizycie	wcale	przy każdej wizycie	11-20 km
117	2021-06-28 10:17:51	2021-06-28 10:21:50	anonymous	30 -39	wyższe	we dwoje;z dziećmi do 12 roku życia;	więcej niż raz w miesiącu	rzadko	rzadko	przy każdej wizycie	rzadko	przy każdej wizycie	wcale	przy każdej wizycie	rzadko	przy każdej wizycie	rzadko	przy każdej wizycie	mniej niż 10 km
118	2021-06-28 10:23:00	2021-06-28 10:25:21	anonymous	30 -39	wyższe	we dwoje;	raz na kwartał	rzadko	rzadko	rzadko	rzadko	często	wcale	wcale	często	często	często	przy każdej wizycie	mniej niż 10 km
119	2021-06-28 08:51:43	2021-06-28 10:30:16	anonymous	40-59	średnie	z przyjaciółmi/rodziną;	więcej niż raz w miesiącu	rzadko	często	wcale	rzadko	często	rzadko	wcale	często	rzadko	rzadko	wcale	11-20 km
120	2021-06-28 10:40:31	2021-06-28 10:43:44	anonymous	18-30	wyższe	z przyjaciółmi/rodziną;	sporadycznie	rzadko	rzadko	wcale	często	przy każdej wizycie	przy każdej wizycie	często	często	przy każdej wizycie	przy każdej wizycie	wcale	mniej niż 10 km
121	2021-06-28 10:45:52	2021-06-28 10:52:28	anonymous	40-59	wyższe	z dziećmi do 12 roku życia;z przyjaciółmi/rodziną;ze zorganizowaną grupą;	więcej niż raz w miesiącu	często	często	przy każdej wizycie	często	często	często	rzadko	często	przy każdej wizycie	przy każdej wizycie	wcale	mniej niż 10 km
122	2021-06-28 11:04:33	2021-06-28 11:09:31	anonymous	18-30	wyższe	we dwoje;z przyjaciółmi/rodziną;	więcej niż raz w miesiącu	rzadko	rzadko	rzadko	rzadko	często	często	często	często	przy każdej wizycie	przy każdej wizycie	wcale	mniej niż 10 km
123	2021-06-28 11:07:44	2021-06-28 11:10:36	anonymous	30 -39	zawodowe	z dziećmi do 12 roku życia;	więcej niż raz w miesiącu	często	rzadko	często	rzadko	przy każdej wizycie	rzadko	rzadko	rzadko	przy każdej wizycie	rzadko	przy każdej wizycie	mniej niż 10 km
124	2021-06-28 11:07:05	2021-06-28 11:12:12	anonymous	30 -39	średnie	z przyjaciółmi/rodziną;	sporadycznie	rzadko	często	rzadko	rzadko	często	często	wcale	rzadko	przy każdej wizycie	często	często	11-20 km
125	2021-06-28 11:07:37	2021-06-28 11:14:11	anonymous	40-59	średnie	we dwoje;	więcej niż raz w miesiącu	często	przy każdej wizycie	wcale	przy każdej wizycie	przy każdej wizycie	przy każdej wizycie	wcale	przy każdej wizycie	przy każdej wizycie	rzadko	przy każdej wizycie	mniej niż 10 km
126	2021-06-28 12:18:11	2021-06-28 12:21:31	anonymous	60-79	średnie	sam/a;	więcej niż raz w tygodniu	często	często	rzadko	często	często	często	rzadko	często	przy każdej wizycie	rzadko	wcale	mniej niż 10 km
127	2021-06-28 12:22:44	2021-06-28 12:25:57	anonymous	30 -39	wyższe	z dziećmi do 12 roku życia;	więcej niż raz w miesiącu	rzadko	przy każdej wizycie	przy każdej wizycie	przy każdej wizycie	przy każdej wizycie	przy każdej wizycie	wcale	przy każdej wizycie	przy każdej wizycie	przy każdej wizycie	przy każdej wizycie	mniej niż 10 km
128	2021-06-28 12:51:23	2021-06-28 12:57:28	anonymous	30 -39	wyższe	z dziećmi do 12 roku życia;	więcej niż raz w miesiącu	rzadko	często	przy każdej wizycie	często	przy każdej wizycie	często	wcale	często	przy każdej wizycie	przy każdej wizycie	często	mniej niż 10 km
129	2021-06-28 13:26:30	2021-06-28 13:48:37	anonymous	40-59	średnie	z dziećmi do 12 roku życia;	więcej niż raz w miesiącu	często	często	często	rzadko	rzadko	rzadko	rzadko	wcale	często	wcale	przy każdej wizycie	mniej niż 10 km
130	2021-06-28 13:48:04	2021-06-28 13:51:42	anonymous	18-30	średnie	z przyjaciółmi/rodziną;ze zorganizowaną grupą;	więcej niż raz w miesiącu	wcale	wcale	wcale	wcale	rzadko	wcale	rzadko	często	przy każdej wizycie	wcale	przy każdej wizycie	mniej niż 10 km
131	2021-06-28 13:51:23	2021-06-28 13:54:23	anonymous	40-59	wyższe	z przyjaciółmi/rodziną;	sporadycznie	wcale	przy każdej wizycie	wcale	często	przy każdej wizycie	często	wcale	przy każdej wizycie	przy każdej wizycie	wcale	wcale	mniej niż 10 km
132	2021-06-28 14:14:01	2021-06-28 14:19:36	anonymous	30 -39	średnie	z przyjaciółmi/rodziną;	więcej niż raz w miesiącu	przy każdej wizycie	przy każdej wizycie	przy każdej wizycie	przy każdej wizycie	przy każdej wizycie	przy każdej wizycie	wcale	przy każdej wizycie	przy każdej wizycie	rzadko	przy każdej wizycie	mniej niż 10 km
133	2021-06-28 14:39:37	2021-06-28 14:43:01	anonymous	18-30	średnie	z dziećmi do 12 roku życia;	więcej niż raz w miesiącu	często	przy każdej wizycie	często	często	przy każdej wizycie	rzadko	często	przy każdej wizycie	przy każdej wizycie	często	rzadko	mniej niż 10 km
134	2021-06-28 15:08:20	2021-06-28 15:10:45	anonymous	30 -39	wyższe	z dziećmi do 12 roku życia;	sporadycznie	rzadko	wcale	często	rzadko	przy każdej wizycie	często	wcale	rzadko	przy każdej wizycie	rzadko	przy każdej wizycie	mniej niż 10 km
135	2021-06-28 15:23:50	2021-06-28 15:27:28	anonymous	40-59	wyższe	z przyjaciółmi/rodziną;z dziećmi do 12 roku życia;	więcej niż raz w miesiącu	często	rzadko	przy każdej wizycie	często	często	często	wcale	wcale	często	wcale	przy każdej wizycie	mniej niż 10 km
136	2021-06-28 15:38:51	2021-06-28 15:42:38	anonymous	30 -39	wyższe	z dziećmi do 12 roku życia;	raz na kwartał	często	często	przy każdej wizycie	rzadko	rzadko	rzadko	wcale	wcale	przy każdej wizycie	rzadko	przy każdej wizycie	mniej niż 10 km
137	2021-06-28 15:45:03	2021-06-28 15:47:51	anonymous	18-30	średnie	z przyjaciółmi/rodziną;	sporadycznie	wcale	przy każdej wizycie	rzadko	rzadko	często	często	często	często	często	często	rzadko	11-20 km
138	2021-06-28 15:49:34	2021-06-28 15:52:50	anonymous	30 -39	wyższe	z dziećmi do 12 roku życia;	więcej niż raz w miesiącu	przy każdej wizycie	przy każdej wizycie	często	rzadko	często	rzadko	wcale	rzadko	przy każdej wizycie	rzadko	przy każdej wizycie	mniej niż 10 km
139	2021-06-28 15:51:27	2021-06-28 15:55:39	anonymous	18-30	średnie	we dwoje;z przyjaciółmi/rodziną;	więcej niż raz w miesiącu	rzadko	rzadko	często	rzadko	często	wcale	rzadko	często	często	rzadko	często	mniej niż 10 km
140	2021-06-28 16:03:15	2021-06-28 16:08:57	anonymous	18-30	średnie	z przyjaciółmi/rodziną;	więcej niż raz w miesiącu	często	często	często	rzadko	rzadko	wcale	wcale	rzadko	rzadko	rzadko	przy każdej wizycie	mniej niż 10 km
141	2021-06-28 16:41:38	2021-06-28 16:45:42	anonymous	18-30	wyższe	we dwoje;	raz na kwartał	rzadko	często	często	wcale	przy każdej wizycie	często	rzadko	przy każdej wizycie	przy każdej wizycie	rzadko	często	mniej niż 10 km
142	2021-06-28 16:45:24	2021-06-28 16:49:17	anonymous	40-59	wyższe	z dziećmi do 12 roku życia;	więcej niż raz w miesiącu	rzadko	rzadko	rzadko	często	często	często	wcale	rzadko	często	wcale	przy każdej wizycie	mniej niż 10 km
143	2021-06-28 16:50:31	2021-06-28 16:53:17	anonymous	30 -39	wyższe	z dziećmi do 12 roku życia;z przyjaciółmi/rodziną;	więcej niż raz w miesiącu	rzadko	rzadko	rzadko	często	często	często	wcale	często	często	rzadko	rzadko	mniej niż 10 km
144	2021-06-28 17:14:55	2021-06-28 17:21:54	anonymous	40-59	średnie	z przyjaciółmi/rodziną;	więcej niż raz w miesiącu	wcale	często	wcale	wcale	często	rzadko	rzadko	często	przy każdej wizycie	wcale	przy każdej wizycie	mniej niż 10 km
145	2021-06-28 18:21:00	2021-06-28 18:31:36	anonymous	40-59	wyższe	we dwoje;z przyjaciółmi/rodziną;	więcej niż raz w miesiącu	często	często	wcale	często	przy każdej wizycie	często	często	przy każdej wizycie	przy każdej wizycie	wcale	wcale	mniej niż 10 km
146	2021-06-28 19:03:11	2021-06-28 19:07:22	anonymous	40-59	wyższe	we dwoje;	sporadycznie	rzadko	rzadko	wcale	wcale	przy każdej wizycie	przy każdej wizycie	wcale	rzadko	przy każdej wizycie	rzadko	przy każdej wizycie	mniej niż 10 km
147	2021-06-28 19:34:04	2021-06-28 19:36:31	anonymous	18-30	średnie	z przyjaciółmi/rodziną;	sporadycznie	rzadko	rzadko	wcale	często	przy każdej wizycie	często	wcale	przy każdej wizycie	przy każdej wizycie	często	wcale	mniej niż 10 km
148	2021-06-28 20:06:22	2021-06-28 20:13:08	anonymous	30 -39	wyższe	we dwoje;	więcej niż raz w miesiącu	rzadko	często	wcale	przy każdej wizycie	przy każdej wizycie	przy każdej wizycie	wcale	często	przy każdej wizycie	rzadko	przy każdej wizycie	mniej niż 10 km
149	2021-06-28 21:22:58	2021-06-28 21:27:30	anonymous	18-30	wyższe	z dziećmi do 12 roku życia;	więcej niż raz w miesiącu	często	często	przy każdej wizycie	często	przy każdej wizycie	rzadko	wcale	często	przy każdej wizycie	rzadko	często	11-20 km
150	2021-06-28 21:31:25	2021-06-28 21:34:08	anonymous	40-59	wyższe	z przyjaciółmi/rodziną;	raz na kwartał	przy każdej wizycie	często	wcale	często	przy każdej wizycie	często	rzadko	często	przy każdej wizycie	przy każdej wizycie	przy każdej wizycie	11-20 km
151	2021-06-28 21:56:41	2021-06-28 22:01:11	anonymous	18-30	średnie	we dwoje;z dziećmi do 12 roku życia;	więcej niż raz w miesiącu	rzadko	często	przy każdej wizycie	przy każdej wizycie	przy każdej wizycie	często	wcale	przy każdej wizycie	przy każdej wizycie	rzadko	wcale	mniej niż 10 km
152	2021-06-28 21:58:32	2021-06-28 22:06:09	anonymous	40-59	średnie	z przyjaciółmi/rodziną;	raz na kwartał	rzadko	rzadko	przy każdej wizycie	często	często	rzadko	rzadko	rzadko	przy każdej wizycie	rzadko	często	11-20 km
153	2021-06-28 22:18:05	2021-06-28 22:31:30	anonymous	40-59	wyższe	z przyjaciółmi/rodziną;	raz na kwartał	często	rzadko	rzadko	rzadko	przy każdej wizycie	rzadko	przy każdej wizycie	przy każdej wizycie	przy każdej wizycie	przy każdej wizycie	rzadko	mniej niż 10 km
154	2021-06-28 22:29:32	2021-06-28 22:43:33	anonymous	30 -39	wyższe	z dziećmi do 12 roku życia;z przyjaciółmi/rodziną;	raz na kwartał	wcale	często	przy każdej wizycie	często	rzadko	rzadko	wcale	rzadko	przy każdej wizycie	rzadko	przy każdej wizycie	21-30 km
155	2021-06-28 22:41:30	2021-06-28 22:46:25	anonymous	30 -39	wyższe	z dziećmi do 12 roku życia;z przyjaciółmi/rodziną;	więcej niż raz w miesiącu	rzadko	rzadko	przy każdej wizycie	rzadko	przy każdej wizycie	często	wcale	często	przy każdej wizycie	przy każdej wizycie	przy każdej wizycie	mniej niż 10 km
156	2021-06-28 21:46:28	2021-06-28 22:50:31	anonymous	40-59	wyższe	sam/a;	więcej niż raz w tygodniu	rzadko	często	wcale	rzadko	często	często	wcale	często	przy każdej wizycie	rzadko	często	mniej niż 10 km
157	2021-06-28 22:48:57	2021-06-28 22:53:12	anonymous	30 -39	wyższe	z przyjaciółmi/rodziną;	raz na kwartał	rzadko	rzadko	rzadko	rzadko	przy każdej wizycie	rzadko	wcale	często	przy każdej wizycie	rzadko	przy każdej wizycie	mniej niż 10 km
158	2021-06-28 22:54:55	2021-06-28 23:03:24	anonymous	30 -39	wyższe	sam/a;	więcej niż raz w miesiącu	rzadko	rzadko	wcale	często	często	często	wcale	przy każdej wizycie	często	wcale	wcale	mniej niż 10 km
159	2021-06-28 23:05:55	2021-06-28 23:09:10	anonymous	30 -39	średnie	z dziećmi do 12 roku życia;	więcej niż raz w miesiącu	rzadko	rzadko	często	często	przy każdej wizycie	przy każdej wizycie	wcale	często	przy każdej wizycie	przy każdej wizycie	przy każdej wizycie	mniej niż 10 km
160	2021-06-28 23:52:23	2021-06-28 23:55:29	anonymous	40-59	wyższe	z dziećmi do 12 roku życia;z przyjaciółmi/rodziną;	raz na kwartał	rzadko	przy każdej wizycie	przy każdej wizycie	często	przy każdej wizycie	rzadko	wcale	rzadko	wcale	wcale	przy każdej wizycie	mniej niż 10 km
161	2021-06-29 00:07:51	2021-06-29 00:13:43	anonymous	60-79	wyższe	z dziećmi do 12 roku życia;	sporadycznie	rzadko	rzadko	przy każdej wizycie	często	rzadko	rzadko	wcale	często	przy każdej wizycie	często	przy każdej wizycie	mniej niż 10 km
162	2021-06-29 01:00:59	2021-06-29 01:09:42	anonymous	30 -39	wyższe	sam/a;we dwoje;z przyjaciółmi/rodziną;	więcej niż raz w tygodniu	często	często	wcale	rzadko	rzadko	rzadko	rzadko	przy każdej wizycie	przy każdej wizycie	często	wcale	mniej niż 10 km
163	2021-06-29 01:27:21	2021-06-29 01:31:45	anonymous	30 -39	wyższe	z dziećmi do 12 roku życia;we dwoje;	raz na kwartał	często	często	często	często	często	rzadko	wcale	rzadko	często	rzadko	często	mniej niż 10 km
164	2021-06-29 01:43:57	2021-06-29 01:47:11	anonymous	30 -39	średnie	z dziećmi do 12 roku życia;	więcej niż raz w miesiącu	często	często	przy każdej wizycie	często	przy każdej wizycie	przy każdej wizycie	rzadko	często	przy każdej wizycie	często	rzadko	mniej niż 10 km
165	2021-06-29 04:22:30	2021-06-29 04:26:38	anonymous	30 -39	wyższe	z przyjaciółmi/rodziną;z dziećmi do 12 roku życia;	więcej niż raz w miesiącu	rzadko	często	przy każdej wizycie	rzadko	rzadko	wcale	wcale	wcale	często	często	wcale	mniej niż 10 km
166	2021-06-29 05:56:03	2021-06-29 06:00:50	anonymous	40-59	średnie	we dwoje;	sporadycznie	często	często	rzadko	często	często	często	często	często	przy każdej wizycie	często	przy każdej wizycie	21-30 km
167	2021-06-29 07:11:28	2021-06-29 07:17:11	anonymous	40-59	wyższe	z przyjaciółmi/rodziną;z dziećmi do 12 roku życia;	więcej niż raz w tygodniu	rzadko	często	przy każdej wizycie	wcale	często	wcale	często	często	przy każdej wizycie	przy każdej wizycie	przy każdej wizycie	mniej niż 10 km
168	2021-06-29 08:02:20	2021-06-29 08:05:51	anonymous	30 -39	wyższe	we dwoje;z przyjaciółmi/rodziną;z dziećmi do 12 roku życia;sam/a;	więcej niż raz w tygodniu	przy każdej wizycie	często	przy każdej wizycie	często	często	rzadko	wcale	rzadko	przy każdej wizycie	wcale	wcale	mniej niż 10 km
169	2021-06-29 08:12:05	2021-06-29 08:14:33	anonymous	18-30	średnie	sam/a;we dwoje;	więcej niż raz w miesiącu	często	rzadko	wcale	rzadko	często	wcale	wcale	często	rzadko	wcale	przy każdej wizycie	11-20 km
170	2021-06-29 08:10:43	2021-06-29 08:15:30	anonymous	40-59	wyższe	ze zorganizowaną grupą;	sporadycznie	przy każdej wizycie	przy każdej wizycie	rzadko	przy każdej wizycie	przy każdej wizycie	często	wcale	rzadko	przy każdej wizycie	rzadko	rzadko	mniej niż 10 km
171	2021-06-29 08:40:02	2021-06-29 08:45:16	anonymous	40-59	wyższe	z dziećmi do 12 roku życia;z przyjaciółmi/rodziną;ze zorganizowaną grupą;	sporadycznie	często	często	rzadko	przy każdej wizycie	przy każdej wizycie	rzadko	rzadko	wcale	przy każdej wizycie	wcale	przy każdej wizycie	21-30 km
172	2021-06-29 08:38:03	2021-06-29 08:45:24	anonymous	18-30	wyższe	we dwoje;z przyjaciółmi/rodziną;z dziećmi do 12 roku życia;	więcej niż raz w miesiącu	rzadko	rzadko	często	rzadko	często	rzadko	wcale	często	często	często	przy każdej wizycie	11-20 km
173	2021-06-29 09:32:57	2021-06-29 09:39:40	anonymous	30 -39	wyższe	we dwoje;z dziećmi do 12 roku życia;	więcej niż raz w miesiącu	często	często	często	często	przy każdej wizycie	rzadko	rzadko	przy każdej wizycie	często	rzadko	rzadko	mniej niż 10 km
174	2021-06-29 09:53:50	2021-06-29 09:58:15	anonymous	40-59	średnie	z przyjaciółmi/rodziną;we dwoje;	sporadycznie	rzadko	często	rzadko	przy każdej wizycie	przy każdej wizycie	przy każdej wizycie	rzadko	często	często	wcale	przy każdej wizycie	mniej niż 10 km
175	2021-06-29 10:17:35	2021-06-29 11:36:11	anonymous	40-59	wyższe	z przyjaciółmi/rodziną;	więcej niż raz w miesiącu	rzadko	rzadko	wcale	rzadko	rzadko	rzadko	wcale	często	przy każdej wizycie	często	rzadko	11-20 km
176	2021-06-29 13:46:48	2021-06-29 13:53:41	anonymous	18-30	średnie	sam/a;we dwoje;z przyjaciółmi/rodziną;	więcej niż raz w miesiącu	często	często	przy każdej wizycie	często	przy każdej wizycie	często	rzadko	często	przy każdej wizycie	rzadko	często	mniej niż 10 km
177	2021-06-29 15:15:20	2021-06-29 15:19:40	anonymous	40-59	wyższe	sam/a;	więcej niż raz w miesiącu	rzadko	rzadko	wcale	rzadko	często	często	wcale	często	przy każdej wizycie	wcale	wcale	11-20 km
178	2021-06-29 16:15:40	2021-06-29 16:20:51	anonymous	60-79	wyższe	we dwoje;	raz na kwartał	często	często	wcale	przy każdej wizycie	wcale	wcale	wcale	przy każdej wizycie	przy każdej wizycie	rzadko	przy każdej wizycie	mniej niż 10 km
179	2021-06-29 17:34:54	2021-06-29 17:38:41	anonymous	18-30	średnie	z przyjaciółmi/rodziną;	więcej niż raz w miesiącu	rzadko	często	wcale	wcale	często	przy każdej wizycie	wcale	przy każdej wizycie	często	wcale	wcale	mniej niż 10 km
180	2021-06-29 17:43:19	2021-06-29 17:46:07	anonymous	18-30	wyższe	z przyjaciółmi/rodziną;z dziećmi do 12 roku życia;	raz na kwartał	często	rzadko	wcale	rzadko	przy każdej wizycie	często	wcale	często	przy każdej wizycie	rzadko	przy każdej wizycie	mniej niż 10 km
181	2021-06-29 18:16:03	2021-06-29 18:23:28	anonymous	30 -39	zawodowe	z przyjaciółmi/rodziną;z dziećmi do 12 roku życia;	sporadycznie	przy każdej wizycie	przy każdej wizycie	przy każdej wizycie	przy każdej wizycie	przy każdej wizycie	przy każdej wizycie	wcale	rzadko	przy każdej wizycie	wcale	wcale	mniej niż 10 km
182	2021-06-29 18:44:07	2021-06-29 18:48:22	anonymous	30 -39	wyższe	z przyjaciółmi/rodziną;z dziećmi do 12 roku życia;	raz na kwartał	często	często	przy każdej wizycie	przy każdej wizycie	przy każdej wizycie	rzadko	przy każdej wizycie	przy każdej wizycie	przy każdej wizycie	rzadko	przy każdej wizycie	31 -40 km
183	2021-06-29 18:44:43	2021-06-29 18:48:34	anonymous	40-59	wyższe	sam/a;	więcej niż raz w miesiącu	rzadko	rzadko	wcale	rzadko	często	często	wcale	rzadko	przy każdej wizycie	rzadko	rzadko	mniej niż 10 km
184	2021-06-29 19:01:07	2021-06-29 19:18:35	anonymous	40-59	wyższe	we dwoje;	więcej niż raz w miesiącu	często	często	rzadko	rzadko	często	rzadko	rzadko	często	przy każdej wizycie	rzadko	rzadko	mniej niż 10 km
185	2021-06-29 19:43:21	2021-06-29 19:59:04	anonymous	40-59	wyższe	z przyjaciółmi/rodziną;	więcej niż raz w miesiącu	rzadko	wcale	wcale	wcale	wcale	wcale	wcale	często	przy każdej wizycie	wcale	wcale	mniej niż 10 km
186	2021-06-29 20:19:10	2021-06-29 20:21:59	anonymous	18-30	średnie	we dwoje;	sporadycznie	rzadko	rzadko	wcale	rzadko	rzadko	rzadko	wcale	rzadko	wcale	wcale	przy każdej wizycie	mniej niż 10 km
187	2021-06-29 20:27:10	2021-06-29 20:29:59	anonymous	18-30	średnie	z przyjaciółmi/rodziną;we dwoje;ze zorganizowaną grupą;	sporadycznie	rzadko	rzadko	rzadko	rzadko	często	często	często	często	rzadko	rzadko	przy każdej wizycie	mniej niż 10 km
188	2021-06-29 20:58:23	2021-06-29 21:02:49	anonymous	18-30	wyższe	we dwoje;z przyjaciółmi/rodziną;	więcej niż raz w miesiącu	wcale	wcale	wcale	wcale	często	często	wcale	przy każdej wizycie	przy każdej wizycie	wcale	rzadko	mniej niż 10 km
189	2021-06-29 21:46:39	2021-06-29 21:52:26	anonymous	18-30	średnie	we dwoje;	sporadycznie	rzadko	rzadko	wcale	przy każdej wizycie	wcale	przy każdej wizycie	wcale	przy każdej wizycie	wcale	wcale	rzadko	mniej niż 10 km
190	2021-06-29 22:26:49	2021-06-29 22:30:47	anonymous	18-30	wyższe	we dwoje;	więcej niż raz w tygodniu	rzadko	rzadko	rzadko	wcale	często	rzadko	wcale	często	przy każdej wizycie	wcale	rzadko	mniej niż 10 km
191	2021-06-29 22:29:43	2021-06-29 22:34:21	anonymous	30 -39	wyższe	z dziećmi do 12 roku życia;	sporadycznie	wcale	rzadko	często	rzadko	wcale	wcale	rzadko	wcale	rzadko	wcale	przy każdej wizycie	mniej niż 10 km
192	2021-06-29 22:31:44	2021-06-29 22:37:32	anonymous	30 -39	wyższe	z dziećmi do 12 roku życia;	sporadycznie	wcale	rzadko	przy każdej wizycie	często	często	rzadko	wcale	często	przy każdej wizycie	często	przy każdej wizycie	11-20 km
193	2021-06-30 07:00:17	2021-06-30 07:08:39	anonymous	60-79	średnie	sam/a;	więcej niż raz w miesiącu	rzadko	często	wcale	często	przy każdej wizycie	często	wcale	rzadko	przy każdej wizycie	rzadko	wcale	mniej niż 10 km
194	2021-06-30 08:39:27	2021-06-30 08:49:42	anonymous	40-59	średnie	z przyjaciółmi/rodziną;	więcej niż raz w miesiącu	często	przy każdej wizycie	często	rzadko	przy każdej wizycie	rzadko	rzadko	często	przy każdej wizycie	rzadko	często	mniej niż 10 km
195	2021-06-30 11:19:12	2021-06-30 11:21:29	anonymous	40-59	średnie	we dwoje;	raz na kwartał	rzadko	rzadko	rzadko	rzadko	często	rzadko	często	często	często	często	przy każdej wizycie	mniej niż 10 km
196	2021-06-30 12:03:05	2021-06-30 12:07:50	anonymous	30 -39	wyższe	z dziećmi do 12 roku życia;	więcej niż raz w miesiącu	często	rzadko	często	rzadko	rzadko	często	wcale	rzadko	rzadko	rzadko	przy każdej wizycie	11-20 km
197	2021-06-30 17:44:59	2021-06-30 17:49:08	anonymous	30 -39	średnie	z przyjaciółmi/rodziną;z dziećmi do 12 roku życia;	więcej niż raz w miesiącu	często	przy każdej wizycie	rzadko	przy każdej wizycie	przy każdej wizycie	często	rzadko	często	przy każdej wizycie	często	przy każdej wizycie	mniej niż 10 km
198	2021-06-30 18:49:32	2021-06-30 18:54:29	anonymous	30 -39	wyższe	sam/a;	sporadycznie	często	często	wcale	często	rzadko	rzadko	wcale	przy każdej wizycie	przy każdej wizycie	przy każdej wizycie	często	mniej niż 10 km
199	2021-06-30 22:46:08	2021-06-30 22:50:24	anonymous	30 -39	wyższe	z przyjaciółmi/rodziną;	więcej niż raz w miesiącu	rzadko	rzadko	wcale	często	często	przy każdej wizycie	wcale	wcale	często	rzadko	przy każdej wizycie	mniej niż 10 km
200	2021-07-01 07:49:16	2021-07-01 07:53:19	anonymous	30 -39	wyższe	z dziećmi do 12 roku życia;	więcej niż raz w miesiącu	rzadko	rzadko	często	często	często	rzadko	rzadko	często	często	często	przy każdej wizycie	mniej niż 10 km
201	2021-07-01 13:30:43	2021-07-01 13:34:38	anonymous	18-30	wyższe	z dziećmi do 12 roku życia;	więcej niż raz w miesiącu	wcale	przy każdej wizycie	przy każdej wizycie	przy każdej wizycie	przy każdej wizycie	przy każdej wizycie	wcale	wcale	przy każdej wizycie	przy każdej wizycie	wcale	mniej niż 10 km
202	2021-07-01 20:10:05	2021-07-01 20:14:41	anonymous	18-30	zawodowe	z przyjaciółmi/rodziną;z dziećmi do 12 roku życia;	więcej niż raz w miesiącu	wcale	rzadko	przy każdej wizycie	wcale	rzadko	wcale	wcale	rzadko	rzadko	wcale	rzadko	mniej niż 10 km
203	2021-07-01 20:28:57	2021-07-01 20:33:10	anonymous	18-30	wyższe	z dziećmi do 12 roku życia;	więcej niż raz w tygodniu	rzadko	wcale	przy każdej wizycie	rzadko	rzadko	rzadko	rzadko	często	przy każdej wizycie	rzadko	rzadko	mniej niż 10 km
204	2021-07-04 12:28:58	2021-07-04 12:33:49	anonymous	40-59	średnie	z przyjaciółmi/rodziną;	więcej niż raz w tygodniu	często	często	rzadko	często	często	często	wcale	rzadko	przy każdej wizycie	często	rzadko	mniej niż 10 km
